# Supplementary material for: Detection of RNA structures in porcine EST data and related mammals
Source: BMC Genomics. 2007 Sep 10;8:316. doi: 10.1186/1471-2164-8-316 (PMC2072958; doi:10.1186/1471-2164-8-316)
Supplement: Additional file 2 — Widely expressed ncRNA candidates. A list of ncRNA candidates expressed in at least 10 cDNA libraries with at least two EST reads in each. [file 1471-2164-8-316-S2.csv]

est_id	reads	highconf_structure_start,,relaxed_structure_start	highconf_structure_end,,relaxed_structure_end	highconf_structure_strand,,relaxed_structure_strand	highconf_structure_coverage	conserved_start	conserved_end	bosTau2_homolog	human_homolog
1001401364	396	674,,77,373,1180	1148,,189,594,1329	-,,-,-,+	0.25	38	1819	chr5,68021892,68023697,+
1001401643	144	127	326	-	0.25	90	326	chr7,29464303,29464540,-	chr5,139554253,139554422,+
1001401760	234	201	425	-	0.18	171	756	chr25,24787721,24788316,+	chr19,45140875,45141068,-
1001401930	128	771,,1552	929,,1751	-,,-	0.08	3	1944	chr10,41285982,41287875,-	chr1,11017330,11017486,+
1001402073	172	391,,119	738,,277	+,,-	0.32	1	1000	chr2,7877534,7878520,+	chr2,179216606,179216797,-
1001402471	106	3	274	-	0.21	3	1119	chr7,43199434,43200548,+	chr5,150627350,150627498,+
1001402744	75	233	388	-	0.13	1	1154	chr10,68413472,68414610,-	chr14,88692503,88692659-
1001403222	89	703,,476	813,,584	+,,-	0.11	9,666	584,977	chr23,20417,20968,-,chr14,36562143,36562448,-
1001403248	85	1310,,970	1566,,1110	-,,-	0.16	54,593	556,1566	chr3,71926526,71927030,+,chr3,71927044,71928022,+	chr1,43758167,43758326,-
1001403290	71	325	519	-	0.11	15,638	621,1728	chr17,24174333,24174948,+,chr17,24174986,24176071,+	chr12,27737421,27737613,-
1001403337	94	17,650	289,1005	-,+	0.15	17	1872	chr21,33593558,33595401,-	chr14,38720061,38720242,-,chr14,38720683,38720802,-
1001403686"	92	1107,,684	1261,,802	-,,-	0.06	1,1568	1450,2014	chrX,17166688,17168134,+,chrX,17193067,17193517,+	chrX,108692792,108692927,-
1001403711	70	892	1165	+	0.20	1	1321	chr15,14851425,14852712,+	chr11,118124536,118124722,-
1001403849	61	1094	1211	-	0.10	1,900	691,1211	chr1,75219648,75220330,-,chr1,75219002,75219311,-
1001404502	130	841,,180	991,,299	-,,-	0.11	2	1344	chr13,29038388,29039699,+	chr10,5489922,5490069,+
1001404707	51	144,,371	330,,530	-,,-	0.15	36	1215	chr2,54255129,54256297,-	chr2,210423238,210423434,+
1001404992	40	1001,,651	1203,,807	-,,+	0.17	6	1203	chr7,34513210,34514397,-	chr5,137302542,137302745,-
1001405322	48	140,,357	251,,476	-,,-	0.10	140	1024	chr2,14385551,14386429,-	chr2,175038413,175038508,+
1001405474	75	1164,,134,2004	1317,,252,2123	-,,+,-	0.05	134,2219,2202	2792"	chr3,30428422,30430492,-,chr3,30427870,30428425,-	chr1,108954852,108955006,-
1001405478	79	1406,,1143,707,371	1524,,1257,839,486	-,,-,-,-	0.07	336	1559	chr19,36589866,36591069,+	chr17,37809561,37809677,+
1001405795	72	1638,,1360,1851	1806,,1477,1851	-,,-,-	0.08	1	1980	chr23,29375342,29377337,-	chr6,21706495,21706662,+
1001540325	56	351,,1201,1606	615,,1305,1725	-,,-,+	0.14	1	1914	chr5,16569635,16571495,+	chr12,52911344,52911543,-
1001540366	82	234,,1423	382,,1541	-,,+	0.08	154	1770	chr29,34945731,34947343,-
1001544082	97	399	551	+	0.19	1	725	chr3,8271643,8272380,-
